# Supplementary material for: Expression of c-MET in Estrogen Receptor Positive and HER2 Negative Resected Breast Cancer Correlated with a Poor Prognosis
Source: J Clin Med. 2022 Nov 26;11(23):6987. doi: 10.3390/jcm11236987 (PMC9738605; doi:10.3390/jcm11236987)
Supplement: Supplementary file 1 [file jcm-11-06987-s001.zip]

Archive with 1 entries (1 files):
- jcm-2016043-supplementary.pdf
